# Supplementary material for: Real-life implementation of a G6PD deficiency screening qualitative test into routine vivax malaria diagnostic units in the Brazilian Amazon (SAFEPRIM study)
Source: PLoS Negl Trop Dis. 2021 May 18;15(5):e0009415. doi: 10.1371/journal.pntd.0009415 (PMC8162658; doi:10.1371/journal.pntd.0009415)
Supplement: S8 File — (ZIP) [file pntd.0009415.s008.zip]

Archive with 4 entries (3 files):
- dataset_2.xlsx
- __MACOSX/
- __MACOSX/._dataset_2.xlsx
- Dataset_R1_17.03.21.csv
