# Supplementary material for: Real-life implementation of a G6PD deficiency screening qualitative test into routine vivax malaria diagnostic units in the Brazilian Amazon (SAFEPRIM study)
Source: PLoS Negl Trop Dis. 2021 May 18;15(5):e0009415. doi: 10.1371/journal.pntd.0009415 (PMC8162658; doi:10.1371/journal.pntd.0009415)
Supplement: S8 File — (ZIP) [file pntd.0009415.s008.zip › dataset_2.xlsx]

## Sheet: Sheet1
cod_noti_deidentified	tp_entrada	age_calc	sex	rdt_result	rdt_result_src	timetorec_days	rec_90days
1	1 - Positiva	60	F	2 - NÃO PODE usar a primaquina diária	1 - Teste rápido		0
2	1 - Positiva	70	M	1 - PODE usar a primaquina diária	1 - Teste rápido		0
3	1 - Positiva	22	M	1 - PODE usar a primaquina diária	1 - Teste rápido		0
4	1 - Positiva	22	M	1 - PODE usar a primaquina diária	2 - Cartão da malária / SIVEP	46	1
5	1 - Positiva	41	M	1 - PODE usar a primaquina diária	1 - Teste rápido		0
6	1 - Positiva	3	F	1 - PODE usar a primaquina diária	1 - Teste rápido		0
7	1 - Positiva	17	M	1 - PODE usar a primaquina diária	1 - Teste rápido		0
8	1 - Positiva	50	M	1 - PODE usar a primaquina diária	1 - Teste rápido		0
9	1 - Positiva	16	M	1 - PODE usar a primaquina diária	1 - Teste rápido		0
10	1 - Positiva	20	M	1 - PODE usar a primaquina diária	1 - Teste rápido		0
11	1 - Positiva	14	F	2 - NÃO PODE usar a primaquina diária	1 - Teste rápido		0
12	1 - Positiva	14	F	2 - NÃO PODE usar a primaquina diária	2 - Cartão da malária / SIVEP	85	1
13	1 - Positiva	14	F	2 - NÃO PODE usar a primaquina diária	2 - Cartão da malária / SIVEP	91	0
14	1 - Positiva	14	F	2 - NÃO PODE usar a primaquina diária	2 - Cartão da malária / SIVEP	71	1
15	1 - Positiva	17	M	1 - PODE usar a primaquina diária	1 - Teste rápido		0
16	1 - Positiva	28	M	2 - NÃO PODE usar a primaquina diária	1 - Teste rápido		0
17	1 - Positiva	46	M	1 - PODE usar a primaquina diária	1 - Teste rápido		0
18	1 - Positiva	47	M	1 - PODE usar a primaquina diária	1 - Teste rápido	98	0
19	1 - Positiva	47	M	1 - PODE usar a primaquina diária	2 - Cartão da malária / SIVEP	75	1
20	1 - Positiva	47	M	1 - PODE usar a primaquina diária	2 - Cartão da malária / SIVEP	83	1
21	1 - Positiva	41	M	1 - PODE usar a primaquina diária	1 - Teste rápido		0
22	1 - Positiva	12	F	1 - PODE usar a primaquina diária	1 - Teste rápido		0
23	1 - Positiva	12	F	1 - PODE usar a primaquina diária	2 - Cartão da malária / SIVEP	34	1
24	1 - Positiva	12	F	1 - PODE usar a primaquina diária	2 - Cartão da malária / SIVEP	57	1
25	1 - Positiva	12	F	1 - PODE usar a primaquina diária	2 - Cartão da malária / SIVEP	62	1
26	1 - Positiva	18	F	1 - PODE usar a primaquina diária	1 - Teste rápido		0
27	1 - Positiva	19	M	1 - PODE usar a primaquina diária	1 - Teste rápido		0
28	1 - Positiva	35	M	2 - NÃO PODE usar a primaquina diária	1 - Teste rápido		0
29	1 - Positiva	24	M	1 - PODE usar a primaquina diária	1 - Teste rápido		0
30	1 - Positiva	27	M	1 - PODE usar a primaquina diária	1 - Teste rápido		0
31	1 - Positiva	5	M	1 - PODE usar a primaquina diária	1 - Teste rápido		0
32	1 - Positiva	5	M	1 - PODE usar a primaquina diária	2 - Cartão da malária / SIVEP	63	1
33	1 - Positiva	48	F	1 - PODE usar a primaquina diária	1 - Teste rápido		0
34	1 - Positiva	48	M	1 - PODE usar a primaquina diária	1 - Teste rápido		0
35	1 - Positiva	26	M	1 - PODE usar a primaquina diária	1 - Teste rápido		0
36	1 - Positiva	53	M	1 - PODE usar a primaquina diária	1 - Teste rápido		0
37	1 - Positiva	25	M	1 - PODE usar a primaquina diária	1 - Teste rápido		0
38	1 - Positiva	30	M	1 - PODE usar a primaquina diária	1 - Teste rápido		0
39	1 - Positiva	30	M	1 - PODE usar a primaquina diária	2 - Cartão da malária / SIVEP	32	1
40	1 - Positiva	30	M	1 - PODE usar a primaquina diária	2 - Cartão da malária / SIVEP	35	1
41	1 - Positiva	34	F	1 - PODE usar a primaquina diária	1 - Teste rápido		0
42	1 - Positiva	31	M	2 - NÃO PODE usar a primaquina diária	1 - Teste rápido		0
43	1 - Positiva	24	M	1 - PODE usar a primaquina diária	1 - Teste rápido		0
44	1 - Positiva	24	M	1 - PODE usar a primaquina diária	1 - Teste rápido	81	1
45	1 - Positiva	25	M	1 - PODE usar a primaquina diária	1 - Teste rápido		0
46	1 - Positiva	39	M	2 - NÃO PODE usar a primaquina diária	1 - Teste rápido		0
47	1 - Positiva	16	F	2 - NÃO PODE usar a primaquina diária	1 - Teste rápido		0
48	1 - Positiva	4	F	1 - PODE usar a primaquina diária	1 - Teste rápido		0
49	1 - Positiva	29	M	1 - PODE usar a primaquina diária	2 - Cartão da malária / SIVEP		0
50	1 - Positiva	14	M	1 - PODE usar a primaquina diária	1 - Teste rápido		0
51	1 - Positiva	56	M	1 - PODE usar a primaquina diária	2 - Cartão da malária / SIVEP		0
52	1 - Positiva	57	M	1 - PODE usar a primaquina diária	2 - Cartão da malária / SIVEP	77	1
53	1 - Positiva	25	F	1 - PODE usar a primaquina diária	1 - Teste rápido		0
54	1 - Positiva	25	F	1 - PODE usar a primaquina diária	2 - Cartão da malária / SIVEP	44	1
55	1 - Positiva	15	M	1 - PODE usar a primaquina diária	1 - Teste rápido		0
56	1 - Positiva	17	M	1 - PODE usar a primaquina diária	1 - Teste rápido		0
57	1 - Positiva	35	F	1 - PODE usar a primaquina diária	1 - Teste rápido		0
58	1 - Positiva	47	M	1 - PODE usar a primaquina diária	1 - Teste rápido		0
59	1 - Positiva	42	F	1 - PODE usar a primaquina diária	1 - Teste rápido		0
60	1 - Positiva	42	F	1 - PODE usar a primaquina diária	2 - Cartão da malária / SIVEP	55	1
61	1 - Positiva	1	M	1 - PODE usar a primaquina diária	1 - Teste rápido		0
62	1 - Positiva	41	F	1 - PODE usar a primaquina diária	1 - Teste rápido		0
63	1 - Positiva	29	F	1 - PODE usar a primaquina diária	1 - Teste rápido		0
64	1 - Positiva	57	M	1 - PODE usar a primaquina diária	1 - Teste rápido		0
65	1 - Positiva	26	F	1 - PODE usar a primaquina diária	1 - Teste rápido		0
66	1 - Positiva	26	M	1 - PODE usar a primaquina diária	2 - Cartão da malária / SIVEP	47	1
67	1 - Positiva	48	M	1 - PODE usar a primaquina diária	1 - Teste rápido		0
68	1 - Positiva	32	F	1 - PODE usar a primaquina diária	1 - Teste rápido		0
69	1 - Positiva	30	M	1 - PODE usar a primaquina diária	1 - Teste rápido		0
70	1 - Positiva	28	M	1 - PODE usar a primaquina diária	1 - Teste rápido		0
71	1 - Positiva	30	F	1 - PODE usar a primaquina diária	1 - Teste rápido		0
72	1 - Positiva	30	F	1 - PODE usar a primaquina diária	2 - Cartão da malária / SIVEP	63	1
73	1 - Positiva	51	M	1 - PODE usar a primaquina diária	1 - Teste rápido		0
74	1 - Positiva	35	M	1 - PODE usar a primaquina diária	1 - Teste rápido		0
75	1 - Positiva	36	M	1 - PODE usar a primaquina diária	2 - Cartão da malária / SIVEP	71	1
76	1 - Positiva	27	M	1 - PODE usar a primaquina diária	1 - Teste rápido		0
77	1 - Positiva	5	M	2 - NÃO PODE usar a primaquina diária	1 - Teste rápido		0
78	1 - Positiva	5	M	2 - NÃO PODE usar a primaquina diária	2 - Cartão da malária / SIVEP	64	1
79	1 - Positiva	38	F	1 - PODE usar a primaquina diária	1 - Teste rápido		0
80	1 - Positiva	59	M	1 - PODE usar a primaquina diária	1 - Teste rápido		0
81	1 - Positiva	60	M	1 - PODE usar a primaquina diária	1 - Teste rápido	64	1
82	1 - Positiva	34	M	2 - NÃO PODE usar a primaquina diária	1 - Teste rápido		0
83	1 - Positiva	58	M	1 - PODE usar a primaquina diária	1 - Teste rápido		0
84	1 - Positiva	69	F	2 - NÃO PODE usar a primaquina diária	1 - Teste rápido		0
85	1 - Positiva	69	F	2 - NÃO PODE usar a primaquina diária	2 - Cartão da malária / SIVEP	67	1
86	1 - Positiva	69	F	2 - NÃO PODE usar a primaquina diária	2 - Cartão da malária / SIVEP	69	1
87	1 - Positiva	55	F	1 - PODE usar a primaquina diária	1 - Teste rápido		0
88	1 - Positiva	56	F	1 - PODE usar a primaquina diária	2 - Cartão da malária / SIVEP	119	0
89	1 - Positiva	33	F	1 - PODE usar a primaquina diária	1 - Teste rápido		0
90	1 - Positiva	10	M	1 - PODE usar a primaquina diária	1 - Teste rápido		0
91	1 - Positiva	32	M	1 - PODE usar a primaquina diária	1 - Teste rápido		0
92	1 - Positiva	72	M	1 - PODE usar a primaquina diária	1 - Teste rápido		0
93	1 - Positiva	46	M	1 - PODE usar a primaquina diária	1 - Teste rápido		0
94	1 - Positiva	16	M	1 - PODE usar a primaquina diária	1 - Teste rápido		0
95	1 - Positiva	16	M	1 - PODE usar a primaquina diária	1 - Teste rápido	49	1
96	1 - Positiva	16	M	1 - PODE usar a primaquina diária	2 - Cartão da malária / SIVEP	59	1
97	1 - Positiva	42	F	1 - PODE usar a primaquina diária	1 - Teste rápido		0
98	1 - Positiva	43	F	1 - PODE usar a primaquina diária	1 - Teste rápido	198	0
99	1 - Positiva	53	F	1 - PODE usar a primaquina diária	1 - Teste rápido		0
100	1 - Positiva	46	F	1 - PODE usar a primaquina diária	1 - Teste rápido		0
101	1 - Positiva	61	M	1 - PODE usar a primaquina diária	1 - Teste rápido		0
102	1 - Positiva	66	M	1 - PODE usar a primaquina diária	1 - Teste rápido		0
103	1 - Positiva	41	M	1 - PODE usar a primaquina diária	1 - Teste rápido		0
104	1 - Positiva	18	M	1 - PODE usar a primaquina diária	1 - Teste rápido		0
105	1 - Positiva	30	M	1 - PODE usar a primaquina diária	1 - Teste rápido		0
106	1 - Positiva	31	M	1 - PODE usar a primaquina diária	2 - Cartão da malária / SIVEP	52	1
107	1 - Positiva	31	M	1 - PODE usar a primaquina diária	2 - Cartão da malária / SIVEP	64	1
108	1 - Positiva	63	M	1 - PODE usar a primaquina diária	1 - Teste rápido		0
109	1 - Positiva	45	M	1 - PODE usar a primaquina diária	1 - Teste rápido		0
110	1 - Positiva	14	M	1 - PODE usar a primaquina diária	1 - Teste rápido		0
111	1 - Positiva	15	M	1 - PODE usar a primaquina diária	1 - Teste rápido		0
112	1 - Positiva	15	M	1 - PODE usar a primaquina diária	1 - Teste rápido	64	1
113	1 - Positiva	20	M	2 - NÃO PODE usar a primaquina diária	1 - Teste rápido		0
114	1 - Positiva	18	F	1 - PODE usar a primaquina diária	1 - Teste rápido		0
115	1 - Positiva	18	F	1 - PODE usar a primaquina diária	2 - Cartão da malária / SIVEP	26	1
116	1 - Positiva	38	M	1 - PODE usar a primaquina diária	2 - Cartão da malária / SIVEP		0
117	1 - Positiva	38	M	1 - PODE usar a primaquina diária	1 - Teste rápido	49	1
118	1 - Positiva	71	M	1 - PODE usar a primaquina diária	1 - Teste rápido		0
119	1 - Positiva	4	F	1 - PODE usar a primaquina diária	1 - Teste rápido		0
120	1 - Positiva	4	F	1 - PODE usar a primaquina diária	2 - Cartão da malária / SIVEP	31	1
121	1 - Positiva	16	M	2 - NÃO PODE usar a primaquina diária	1 - Teste rápido		0
122	1 - Positiva	14	F	1 - PODE usar a primaquina diária	1 - Teste rápido		0
123	1 - Positiva	19	F	2 - NÃO PODE usar a primaquina diária	1 - Teste rápido		0
124	1 - Positiva	4	M	2 - NÃO PODE usar a primaquina diária	1 - Teste rápido		0
125	1 - Positiva	28	F	1 - PODE usar a primaquina diária	1 - Teste rápido		0
126	1 - Positiva	27	F	1 - PODE usar a primaquina diária	1 - Teste rápido		0
127	1 - Positiva	27	F	1 - PODE usar a primaquina diária	2 - Cartão da malária / SIVEP	44	1
128	1 - Positiva	3	F	1 - PODE usar a primaquina diária	1 - Teste rápido		0
129	1 - Positiva	3	F	1 - PODE usar a primaquina diária	2 - Cartão da malária / SIVEP	40	1
130	1 - Positiva	3	F	1 - PODE usar a primaquina diária	2 - Cartão da malária / SIVEP	42	1
131	1 - Positiva	11	M	1 - PODE usar a primaquina diária	1 - Teste rápido		0
132	1 - Positiva	20	M	1 - PODE usar a primaquina diária	1 - Teste rápido		0
133	1 - Positiva	43	M	1 - PODE usar a primaquina diária	1 - Teste rápido		0
134	1 - Positiva	43	M	1 - PODE usar a primaquina diária	2 - Cartão da malária / SIVEP	89	1
135	1 - Positiva	44	M	1 - PODE usar a primaquina diária	2 - Cartão da malária / SIVEP	109	0
136	1 - Positiva	30	M	1 - PODE usar a primaquina diária	1 - Teste rápido		0
137	1 - Positiva	11	M	2 - NÃO PODE usar a primaquina diária	1 - Teste rápido		0
138	1 - Positiva	7	M	1 - PODE usar a primaquina diária			0
139	1 - Positiva	6	F	1 - PODE usar a primaquina diária	1 - Teste rápido		0
140	1 - Positiva	14	F	1 - PODE usar a primaquina diária	1 - Teste rápido		0
141	1 - Positiva	55	M	1 - PODE usar a primaquina diária	1 - Teste rápido		0
142	1 - Positiva	25	M	1 - PODE usar a primaquina diária	1 - Teste rápido		0
143	1 - Positiva	49	M	1 - PODE usar a primaquina diária	1 - Teste rápido		0
144	1 - Positiva	3	M	1 - PODE usar a primaquina diária	1 - Teste rápido		0
145	1 - Positiva	5	M	2 - NÃO PODE usar a primaquina diária	1 - Teste rápido		0
146	1 - Positiva	71	M	1 - PODE usar a primaquina diária	1 - Teste rápido		0
147	1 - Positiva	43	M	1 - PODE usar a primaquina diária	1 - Teste rápido		0
148	1 - Positiva	16	F	1 - PODE usar a primaquina diária	1 - Teste rápido		0
149	1 - Positiva	27	M	1 - PODE usar a primaquina diária	1 - Teste rápido		0
150	1 - Positiva	23	M	1 - PODE usar a primaquina diária	1 - Teste rápido		0
151	1 - Positiva	64	M	1 - PODE usar a primaquina diária	1 - Teste rápido		0
152	1 - Positiva	44	M	1 - PODE usar a primaquina diária	1 - Teste rápido		0
153	1 - Positiva	44	M	1 - PODE usar a primaquina diária	2 - Cartão da malária / SIVEP	103	0
154	1 - Positiva	63	M	1 - PODE usar a primaquina diária	1 - Teste rápido		0
155	1 - Positiva	24	M	2 - NÃO PODE usar a primaquina diária	1 - Teste rápido		0
156	1 - Positiva	24	M	2 - NÃO PODE usar a primaquina diária	2 - Cartão da malária / SIVEP	54	1
157	1 - Positiva	52	M	1 - PODE usar a primaquina diária	1 - Teste rápido		0
158	1 - Positiva	40	M	1 - PODE usar a primaquina diária	1 - Teste rápido		0
159	1 - Positiva	38	M	2 - NÃO PODE usar a primaquina diária	1 - Teste rápido		0
160	1 - Positiva	38	M	2 - NÃO PODE usar a primaquina diária	2 - Cartão da malária / SIVEP	122	0
161	1 - Positiva	38	M	1 - PODE usar a primaquina diária	2 - Cartão da malária / SIVEP	81	1
162	1 - Positiva	41	M	1 - PODE usar a primaquina diária	1 - Teste rápido		0
163	1 - Positiva	13	F	1 - PODE usar a primaquina diária	1 - Teste rápido		0
164	1 - Positiva	41	M	1 - PODE usar a primaquina diária	1 - Teste rápido		0
165	1 - Positiva	35	M	1 - PODE usar a primaquina diária	1 - Teste rápido		0
166	1 - Positiva	0	F	1 - PODE usar a primaquina diária	1 - Teste rápido		0
167	1 - Positiva	1	F	1 - PODE usar a primaquina diária	2 - Cartão da malária / SIVEP	57	1
168	1 - Positiva	1	F	1 - PODE usar a primaquina diária	2 - Cartão da malária / SIVEP	59	1
169	1 - Positiva	14	F	1 - PODE usar a primaquina diária	1 - Teste rápido		0
170	1 - Positiva	14	F	1 - PODE usar a primaquina diária	2 - Cartão da malária / SIVEP	26	1
171	1 - Positiva	13	M	1 - PODE usar a primaquina diária	1 - Teste rápido		0
172	1 - Positiva	14	M	2 - NÃO PODE usar a primaquina diária	1 - Teste rápido		0
173	1 - Positiva	21	F	1 - PODE usar a primaquina diária	1 - Teste rápido		0
174	1 - Positiva	22	F	2 - NÃO PODE usar a primaquina diária	1 - Teste rápido		0
175	1 - Positiva	22	F	2 - NÃO PODE usar a primaquina diária	2 - Cartão da malária / SIVEP	22	1
176	1 - Positiva	24	F	1 - PODE usar a primaquina diária	1 - Teste rápido		0
177	1 - Positiva	10	M	1 - PODE usar a primaquina diária	1 - Teste rápido		0
178	1 - Positiva	29	M	1 - PODE usar a primaquina diária	1 - Teste rápido		0
179	1 - Positiva	29	M	1 - PODE usar a primaquina diária	2 - Cartão da malária / SIVEP	43	1
180	1 - Positiva	30	M	1 - PODE usar a primaquina diária	2 - Cartão da malária / SIVEP	36	1
181	1 - Positiva	32	M	2 - NÃO PODE usar a primaquina diária	1 - Teste rápido		0
182	1 - Positiva	32	M	2 - NÃO PODE usar a primaquina diária	2 - Cartão da malária / SIVEP	73	1
183	1 - Positiva	66	M	1 - PODE usar a primaquina diária	1 - Teste rápido		0
184	1 - Positiva	24	F	1 - PODE usar a primaquina diária	1 - Teste rápido		0
185	1 - Positiva	3	M	1 - PODE usar a primaquina diária	1 - Teste rápido		0
186	1 - Positiva	3	M	1 - PODE usar a primaquina diária	2 - Cartão da malária / SIVEP	18	1
187	1 - Positiva	3	M	1 - PODE usar a primaquina diária	2 - Cartão da malária / SIVEP	32	1
188	1 - Positiva	3	M	1 - PODE usar a primaquina diária	2 - Cartão da malária / SIVEP	35	1
189	1 - Positiva	3	M	1 - PODE usar a primaquina diária	2 - Cartão da malária / SIVEP	59	1
190	1 - Positiva	54	M	2 - NÃO PODE usar a primaquina diária	1 - Teste rápido		0
191	1 - Positiva	62	M	1 - PODE usar a primaquina diária	1 - Teste rápido		0
192	1 - Positiva	62	M	1 - PODE usar a primaquina diária	2 - Cartão da malária / SIVEP	93	0
193	1 - Positiva	45	M	1 - PODE usar a primaquina diária	1 - Teste rápido		0
194	1 - Positiva	64	M	1 - PODE usar a primaquina diária	1 - Teste rápido		0
195	1 - Positiva	29	M	1 - PODE usar a primaquina diária	1 - Teste rápido		0
196	1 - Positiva	29	M	1 - PODE usar a primaquina diária	2 - Cartão da malária / SIVEP	63	1
197	1 - Positiva	27	F	2 - NÃO PODE usar a primaquina diária	1 - Teste rápido		0
198	1 - Positiva	39	M	1 - PODE usar a primaquina diária	1 - Teste rápido		0
199	1 - Positiva	24	M	1 - PODE usar a primaquina diária	1 - Teste rápido		0
200	1 - Positiva	24	M	1 - PODE usar a primaquina diária	2 - Cartão da malária / SIVEP	37	1
201	1 - Positiva	24	M	1 - PODE usar a primaquina diária	2 - Cartão da malária / SIVEP	41	1
202	1 - Positiva	24	M	1 - PODE usar a primaquina diária	2 - Cartão da malária / SIVEP	50	1
203	1 - Positiva	69	F	1 - PODE usar a primaquina diária	1 - Teste rápido		0
204	1 - Positiva	9	F	1 - PODE usar a primaquina diária	1 - Teste rápido		0
205	1 - Positiva	36	F	1 - PODE usar a primaquina diária	1 - Teste rápido		0
206	1 - Positiva	73	F	1 - PODE usar a primaquina diária	1 - Teste rápido		0
207	1 - Positiva	59	F	1 - PODE usar a primaquina diária	1 - Teste rápido		0
208	1 - Positiva	50	F	2 - NÃO PODE usar a primaquina diária	1 - Teste rápido		0
209	1 - Positiva	40	F	1 - PODE usar a primaquina diária	1 - Teste rápido		0
210	1 - Positiva	24	F	1 - PODE usar a primaquina diária	1 - Teste rápido		0
211	1 - Positiva	32	F	2 - NÃO PODE usar a primaquina diária	1 - Teste rápido		0
212	1 - Positiva	49	F	2 - NÃO PODE usar a primaquina diária	1 - Teste rápido		0
213	1 - Positiva	39	F	1 - PODE usar a primaquina diária	1 - Teste rápido		0
214	1 - Positiva	1	F	1 - PODE usar a primaquina diária	2 - Cartão da malária / SIVEP		0
215	1 - Positiva	45	F	2 - NÃO PODE usar a primaquina diária	1 - Teste rápido		0
216	1 - Positiva	45	F	2 - NÃO PODE usar a primaquina diária	2 - Cartão da malária / SIVEP	34	1
217	1 - Positiva	57	F	1 - PODE usar a primaquina diária	1 - Teste rápido		0
218	1 - Positiva	36	F	1 - PODE usar a primaquina diária	1 - Teste rápido		0
219	1 - Positiva	43	F	1 - PODE usar a primaquina diária	1 - Teste rápido		0
220	1 - Positiva	41	M	1 - PODE usar a primaquina diária	1 - Teste rápido		0
221	1 - Positiva	6	M	2 - NÃO PODE usar a primaquina diária	1 - Teste rápido		0
222	1 - Positiva	40	M	1 - PODE usar a primaquina diária	1 - Teste rápido		0
223	1 - Positiva	39	F	1 - PODE usar a primaquina diária	1 - Teste rápido		0
224	1 - Positiva	23	F	2 - NÃO PODE usar a primaquina diária	1 - Teste rápido		0
225	1 - Positiva	25	M	1 - PODE usar a primaquina diária	1 - Teste rápido		0
226	1 - Positiva	16	F	1 - PODE usar a primaquina diária	1 - Teste rápido		0
227	1 - Positiva	16	F	1 - PODE usar a primaquina diária	2 - Cartão da malária / SIVEP	90	1
228	1 - Positiva	17	F	1 - PODE usar a primaquina diária	2 - Cartão da malária / SIVEP	47	1
229	1 - Positiva	17	F	1 - PODE usar a primaquina diária	2 - Cartão da malária / SIVEP	55	1
230	1 - Positiva	48	F	1 - PODE usar a primaquina diária	1 - Teste rápido		0
231	1 - Positiva	48	F	1 - PODE usar a primaquina diária	1 - Teste rápido	66	1
232	1 - Positiva	47	M	1 - PODE usar a primaquina diária	1 - Teste rápido		0
233	1 - Positiva	20	M	2 - NÃO PODE usar a primaquina diária	1 - Teste rápido		0
234	1 - Positiva	20	M	2 - NÃO PODE usar a primaquina diária	2 - Cartão da malária / SIVEP	77	1
235	1 - Positiva	50	F	1 - PODE usar a primaquina diária	1 - Teste rápido		0
236	1 - Positiva	50	F	1 - PODE usar a primaquina diária	2 - Cartão da malária / SIVEP	91	0
237	1 - Positiva	47	M	1 - PODE usar a primaquina diária	1 - Teste rápido		0
238	1 - Positiva	53	M	2 - NÃO PODE usar a primaquina diária	1 - Teste rápido		0
239	1 - Positiva	28	M	2 - NÃO PODE usar a primaquina diária	1 - Teste rápido		0
240	1 - Positiva	25	M	1 - PODE usar a primaquina diária	1 - Teste rápido		0
241	1 - Positiva	28	F	1 - PODE usar a primaquina diária	1 - Teste rápido		0
242	1 - Positiva	18	F	1 - PODE usar a primaquina diária	1 - Teste rápido		0
243	1 - Positiva	17	F	2 - NÃO PODE usar a primaquina diária	1 - Teste rápido		0
244	1 - Positiva	17	F	2 - NÃO PODE usar a primaquina diária	2 - Cartão da malária / SIVEP	175	0
245	1 - Positiva	20	M	2 - NÃO PODE usar a primaquina diária	2 - Cartão da malária / SIVEP		0
246	1 - Positiva	27	M	1 - PODE usar a primaquina diária	1 - Teste rápido		0
247	1 - Positiva	20	F	1 - PODE usar a primaquina diária	1 - Teste rápido		0
248	1 - Positiva	65	F	1 - PODE usar a primaquina diária	1 - Teste rápido		0
249	1 - Positiva	65	F	1 - PODE usar a primaquina diária	2 - Cartão da malária / SIVEP	96	0
250	1 - Positiva	47	M	1 - PODE usar a primaquina diária	1 - Teste rápido		0
251	1 - Positiva	44	M	1 - PODE usar a primaquina diária	1 - Teste rápido		0
252	1 - Positiva	44	M	1 - PODE usar a primaquina diária	2 - Cartão da malária / SIVEP	38	1
253	1 - Positiva	44	M	1 - PODE usar a primaquina diária	2 - Cartão da malária / SIVEP	37	1
254	1 - Positiva	50	M	1 - PODE usar a primaquina diária	1 - Teste rápido		0
255	1 - Positiva	50	M	1 - PODE usar a primaquina diária	2 - Cartão da malária / SIVEP	48	1
256	1 - Positiva	40	M	1 - PODE usar a primaquina diária	1 - Teste rápido		0
257	1 - Positiva	19	F	2 - NÃO PODE usar a primaquina diária	1 - Teste rápido		0
258	1 - Positiva	42	M	1 - PODE usar a primaquina diária	1 - Teste rápido		0
259	1 - Positiva	42	M	1 - PODE usar a primaquina diária	2 - Cartão da malária / SIVEP	118	0
260	1 - Positiva	42	M	1 - PODE usar a primaquina diária	2 - Cartão da malária / SIVEP	66	1
261	1 - Positiva	25	F	1 - PODE usar a primaquina diária	1 - Teste rápido		0
262	1 - Positiva	16	F	2 - NÃO PODE usar a primaquina diária	1 - Teste rápido		0
263	1 - Positiva	16	F	2 - NÃO PODE usar a primaquina diária	2 - Cartão da malária / SIVEP	8	1
264	1 - Positiva	16	F	1 - PODE usar a primaquina diária	1 - Teste rápido		0
265	1 - Positiva	15	F	2 - NÃO PODE usar a primaquina diária	1 - Teste rápido		0
266	1 - Positiva	15	F	2 - NÃO PODE usar a primaquina diária	2 - Cartão da malária / SIVEP	99	0
267	1 - Positiva	16	F	2 - NÃO PODE usar a primaquina diária	2 - Cartão da malária / SIVEP	91	0
268	1 - Positiva	43	M	2 - NÃO PODE usar a primaquina diária	1 - Teste rápido		0
269	1 - Positiva	36	M	1 - PODE usar a primaquina diária	2 - Cartão da malária / SIVEP		0
270	1 - Positiva	36	M	1 - PODE usar a primaquina diária	2 - Cartão da malária / SIVEP	101	0
271	1 - Positiva	17	M	1 - PODE usar a primaquina diária	1 - Teste rápido		0
272	1 - Positiva	17	M	1 - PODE usar a primaquina diária	1 - Teste rápido	68	1
273	1 - Positiva	17	M	1 - PODE usar a primaquina diária	2 - Cartão da malária / SIVEP	38	1
274	1 - Positiva	18	M	1 - PODE usar a primaquina diária	2 - Cartão da malária / SIVEP	56	1
275	1 - Positiva	18	M	1 - PODE usar a primaquina diária	2 - Cartão da malária / SIVEP	55	1
276	1 - Positiva	10	M	1 - PODE usar a primaquina diária	1 - Teste rápido		0
277	1 - Positiva	10	M	1 - PODE usar a primaquina diária	1 - Teste rápido	32	1
278	1 - Positiva	8	M	2 - NÃO PODE usar a primaquina diária	1 - Teste rápido		0
279	1 - Positiva	28	M	1 - PODE usar a primaquina diária	1 - Teste rápido		0
280	1 - Positiva	28	M	1 - PODE usar a primaquina diária	1 - Teste rápido		0
281	1 - Positiva	28	M	1 - PODE usar a primaquina diária	1 - Teste rápido	56	1
282	1 - Positiva	28	M	1 - PODE usar a primaquina diária	2 - Cartão da malária / SIVEP	55	1
283	1 - Positiva	28	M	1 - PODE usar a primaquina diária	2 - Cartão da malária / SIVEP	88	1
284	1 - Positiva	42	F	1 - PODE usar a primaquina diária	1 - Teste rápido		0
285	1 - Positiva	17	M	2 - NÃO PODE usar a primaquina diária	1 - Teste rápido		0
286	1 - Positiva	17	M	2 - NÃO PODE usar a primaquina diária	2 - Cartão da malária / SIVEP	71	1
287	1 - Positiva	44	F	1 - PODE usar a primaquina diária	1 - Teste rápido		0
288	1 - Positiva	43	F	1 - PODE usar a primaquina diária	1 - Teste rápido		0
289	1 - Positiva	51	F	1 - PODE usar a primaquina diária	1 - Teste rápido		0
290	1 - Positiva	12	F	1 - PODE usar a primaquina diária	1 - Teste rápido		0
291	1 - Positiva	18	F	1 - PODE usar a primaquina diária	1 - Teste rápido		0
292	1 - Positiva	9	F	1 - PODE usar a primaquina diária	1 - Teste rápido		0
293	1 - Positiva	85	F	2 - NÃO PODE usar a primaquina diária	1 - Teste rápido		0
294	1 - Positiva	60	M	1 - PODE usar a primaquina diária	1 - Teste rápido		0
295	1 - Positiva	22	M	1 - PODE usar a primaquina diária	1 - Teste rápido		0
296	1 - Positiva	28	M	1 - PODE usar a primaquina diária	1 - Teste rápido		0
297	1 - Positiva	28	M	1 - PODE usar a primaquina diária	2 - Cartão da malária / SIVEP	35	1
298	1 - Positiva	17	F	1 - PODE usar a primaquina diária	1 - Teste rápido		0
299	1 - Positiva	25	F	2 - NÃO PODE usar a primaquina diária	1 - Teste rápido		0
300	1 - Positiva	7	M	2 - NÃO PODE usar a primaquina diária	1 - Teste rápido		0
301	1 - Positiva	13	F	2 - NÃO PODE usar a primaquina diária	1 - Teste rápido		0
302	1 - Positiva	33	F	2 - NÃO PODE usar a primaquina diária	1 - Teste rápido		0
303	1 - Positiva	24	F	1 - PODE usar a primaquina diária	1 - Teste rápido		0
304	1 - Positiva	27	F	1 - PODE usar a primaquina diária	1 - Teste rápido		0
305	1 - Positiva	12	F	2 - NÃO PODE usar a primaquina diária	1 - Teste rápido		0
306	1 - Positiva	14	F	1 - PODE usar a primaquina diária	1 - Teste rápido		0
307	1 - Positiva	14	F	1 - PODE usar a primaquina diária	2 - Cartão da malária / SIVEP	56	1
308	1 - Positiva	14	F	1 - PODE usar a primaquina diária	2 - Cartão da malária / SIVEP	75	1
309	1 - Positiva	14	F	1 - PODE usar a primaquina diária	2 - Cartão da malária / SIVEP	62	1
310	1 - Positiva	14	F	1 - PODE usar a primaquina diária	2 - Cartão da malária / SIVEP	41	1
311	1 - Positiva	9	F	2 - NÃO PODE usar a primaquina diária	1 - Teste rápido		0
312	1 - Positiva	9	F	2 - NÃO PODE usar a primaquina diária	2 - Cartão da malária / SIVEP	105	0
313	1 - Positiva	9	F	2 - NÃO PODE usar a primaquina diária	2 - Cartão da malária / SIVEP	77	1
314	1 - Positiva	9	M	1 - PODE usar a primaquina diária	1 - Teste rápido		0
315	1 - Positiva	9	M	1 - PODE usar a primaquina diária	2 - Cartão da malária / SIVEP	66	1
316	1 - Positiva	9	M	1 - PODE usar a primaquina diária	2 - Cartão da malária / SIVEP	49	1
317	1 - Positiva	9	M	1 - PODE usar a primaquina diária	2 - Cartão da malária / SIVEP	117	0
318	1 - Positiva	11	F	2 - NÃO PODE usar a primaquina diária	2 - Cartão da malária / SIVEP		0
319	1 - Positiva	11	F	2 - NÃO PODE usar a primaquina diária	2 - Cartão da malária / SIVEP	131	0
320	1 - Positiva	11	F	2 - NÃO PODE usar a primaquina diária	2 - Cartão da malária / SIVEP	90	1
321	1 - Positiva	11	M	1 - PODE usar a primaquina diária	1 - Teste rápido		0
322	1 - Positiva	52	M	2 - NÃO PODE usar a primaquina diária	1 - Teste rápido		0
323	1 - Positiva	17	F	1 - PODE usar a primaquina diária	1 - Teste rápido		0
324	1 - Positiva	17	F	1 - PODE usar a primaquina diária	2 - Cartão da malária / SIVEP	47	1
325	1 - Positiva	39	M	1 - PODE usar a primaquina diária	1 - Teste rápido		0
326	1 - Positiva	40	M	1 - PODE usar a primaquina diária	1 - Teste rápido	190	0
327	1 - Positiva	8	M	1 - PODE usar a primaquina diária	1 - Teste rápido		0
328	1 - Positiva	31	M	1 - PODE usar a primaquina diária	1 - Teste rápido		0
329	1 - Positiva	31	M	1 - PODE usar a primaquina diária	2 - Cartão da malária / SIVEP	71	1
330	1 - Positiva	9	M	2 - NÃO PODE usar a primaquina diária	1 - Teste rápido		0
331	1 - Positiva	10	F	1 - PODE usar a primaquina diária	1 - Teste rápido		0
332	1 - Positiva	10	F	1 - PODE usar a primaquina diária	2 - Cartão da malária / SIVEP	35	1
333	1 - Positiva	21	M	2 - NÃO PODE usar a primaquina diária	1 - Teste rápido		0
334	1 - Positiva	42	M	1 - PODE usar a primaquina diária	1 - Teste rápido		0
335	1 - Positiva	13	M	1 - PODE usar a primaquina diária	1 - Teste rápido		0
336	1 - Positiva	14	M	1 - PODE usar a primaquina diária	1 - Teste rápido		0
337	1 - Positiva	14	M	1 - PODE usar a primaquina diária	2 - Cartão da malária / SIVEP	39	1
338	1 - Positiva	40	F	1 - PODE usar a primaquina diária	1 - Teste rápido		0
339	1 - Positiva	40	F	1 - PODE usar a primaquina diária	2 - Cartão da malária / SIVEP	60	1
