# Supplementary material for: Real-life implementation of a G6PD deficiency screening qualitative test into routine vivax malaria diagnostic units in the Brazilian Amazon (SAFEPRIM study)
Source: PLoS Negl Trop Dis. 2021 May 18;15(5):e0009415. doi: 10.1371/journal.pntd.0009415 (PMC8162658; doi:10.1371/journal.pntd.0009415)
Supplement: S8 File — (ZIP) [file pntd.0009415.s008.zip › Dataset_R1_17.03.21.csv]

record_id	qc_sex	qc_rdtresult	qc_rdt_dt	qc_biosensor	qc_rdt_dt_2	qc_genotip	genoti_dic	rdt_dic	qc_biosensor_cat	datediff2
a8c1a15e978e59b40d1c0dddb3c1b1fd	Female	Normal	February 14, 2019	9.3	October 4, 2019	Wild type	0	0	3	232
618ce2f419c4ebb22194d35a7688d875	Female	Deficient	March 25, 2019	5.1	October 9, 2019	Wild type	0	1	2	198
00f4e34f7155c5ca10c1725bc759351e	Female	Normal	March 27, 2019	7.4	October 4, 2019	Wild type	0	0	3	191
7cad7430e026c915c2f379dd0a7f28c5	Female	Deficient	April 8, 2019	6.1	October 4, 2019	Wild type	0	1	3	179
a5469ef358e5095f4a261761788205a8	Male	Normal	May 22, 2019	9.6	October 10, 2019	Wild type	0	0	3	141
6fa1c8814f9f424e04bd0780673fd93c	Female	Normal	June 17, 2019	8.4	October 4, 2019	Wild type	0	0	3	109
1108248b2a51cdbe3c69b0cd5b00c22f	Male	Normal	March 29, 2019	8.6	October 10, 2019	Wild type	0	0	3	195
9ab8749c70940cf3bbeab68e48e43d92	Female	Deficient	February 11, 2019	9.9	October 8, 2019	Wild type	0	1	3	239
dcb0a0f3f74ddaf70993f10840370b6d	Female	Normal	April 16, 2019	8.3	October 3, 2019	Wild type	0	0	3	170
993896eb7f4f58f578bbe87db3acde28	Male	Normal	April 16, 2019	7	October 2, 2019	Wild type	0	0	3	169
686b0915946ea7cfcc407a505d355b66	Female	Normal	May 10, 2019	6.7	October 2, 2019	Wild type	0	0	3	145
ebf18f88bc6c6136710150e7684f5297	Female	Normal	May 10, 2019	14.5	October 7, 2019	Wild type	0	0	3	150
29cf88ddee4ad5d9b1d8a4b7b533e540	Female	Normal	May 10, 2019	13.2	October 7, 2019	Wild type	0	0	3	150
7745f442682abecdc5e40a251160af0a	Female	Deficient	March 25, 2019	3.9	October 10, 2019	African A-	1	1	1	199
41601be773bdff9fd88797d40aea38ed	Female	Normal	February 19, 2019	7.2	October 3, 2019	Wild type	0	0	3	226
b9e40e397f5c3ac1afe710404129af97	Female	Deficient	February 20, 2019	6.3	October 9, 2019	Wild type	0	1	3	231
d17816377a04c8c55c8ebeec485c079b	Male	Normal	May 8, 2019	7.9	October 3, 2019	Wild type	0	0	3	148
b35d2ce357e2128304ca90be7ef06abf	Female	Normal	September 18, 2019	14.2	October 9, 2019	Wild type	0	0	3	21
0a0d262e01734c2ee3f409b5ba94be16	Male	Normal	September 18, 2019	10.7	October 2, 2019	Wild type	0	0	3	14
72170e6ad4fd7dec37edab2569715e47	Male	Deficient	September 18, 2019	9	October 3, 2019	Wild type	0	1	3	15
46ef99cb23ab788e6082c1c2dbf912e4	Male	Deficient	March 22, 2019	2.8	October 9, 2019	African A-	1	1	1	201
dda2dd03bbac989ee8839f6dab3de64b	Female	Deficient	March 25, 2019	7.4	October 9, 2019	Wild type	0	1	3	198
d3fabc1363f79e33e9aadd9cefec89df	Male	Normal	May 13, 2019	7.6	October 7, 2019	African A+	0	0	3	147
30ce3d117915f09ff3c6f68157e073c3	Female	Normal	May 13, 2019	12	October 3, 2019	Wild type	0	0	3	143
c70cc2d0e5294538de21ae84d9e47a99	Male	Normal	July 17, 2019	11.4	October 7, 2019	Wild type	0	0	3	82
9c7d82a527bdafe71dc6bbf9a62d0289	Male	Normal	August 27, 2019	7.7	October 3, 2019	Wild type	0	0	3	37
53e1ae3484d237e0c4ef2946214b0f7f	Female	Deficient	September 17, 2019	10.1	October 7, 2019	Wild type	0	1	3	20
141e89fdd5736f67cc606ac3cec9c628	Female	Normal	October 4, 2019	7	October 10, 2019	African A+	0	0	3	6
c96eb2066d0de0ff46d6078074c51b82	Male	Deficient	May 21, 2019	8.9	October 8, 2019	Wild type	0	1	3	140
1a84e4b73626ec0a5468438c7c722fdf	Female	Deficient	May 28, 2019	10.7	October 2, 2019	Wild type	0	1	3	127
d7b05e367993f7e7e4a27e289890be58	Female	Deficient	June 4, 2019	10	October 2, 2019	Wild type	0	1	3	120
b6a3dfad057a961d64a142053626c619	Male	Deficient	June 5, 2019	11.6	October 7, 2019	Wild type	0	1	3	124
43ae031f22cf81017e57170690cc9aca	Female	Deficient	June 10, 2019	15.4	October 7, 2019	Wild type	0	1	3	119
7913cc775b1a07a3ccef2e67a1c5cb7d	Male	Normal	March 28, 2019	6.2	October 4, 2019	Wild type	0	0	3	190
4ae9d2a2cbdc574abbeb748012b02553	Male	Normal	April 3, 2019	8.2	October 7, 2019	Wild type	0	0	3	187
42aaf7d8a718141eb24b005b1363d17a	Female	Normal	April 12, 2019	8.8	October 3, 2019	Wild type	0	0	3	174
d2d8b09b51778556239eb048db456cba	Female	Deficient	February 12, 2019	9.2	October 4, 2019	Wild type	0	1	3	234
d4142f38bac529e31d73cd327f9bf0d2	Male	Normal	May 3, 2019	10.1	October 3, 2019	Wild type	0	0	3	153
d5bd62bbb11cc1e32df24ba04cc67c25	Male	Deficient	April 25, 2019	16.1	October 7, 2019	Wild type	0	1	3	165
31f61fe16e0d7dae90efb947210c302a	Male	Normal	May 2, 2019	6.4	October 3, 2019	Wild type	0	0	3	154
80b5b55cb2d85e69443bf698549043d1	Female	Normal	May 11, 2019	9.4	October 7, 2019	Wild type	0	0	3	149
fc614a74f1f8dd74fc578eae56d0186b	Male	Deficient	May 11, 2019	10.8	October 2, 2019	Wild type	0	1	3	144
8e5e3443c3692261a9fae8fa2568f7f1	Male	Normal	March 12, 2019	6.8	October 9, 2019	African A+	0	0	3	211
ac9f57488b0adf185ef51fd55f61528e	Male	Normal	April 12, 2019	7.7	October 4, 2019	Wild type	0	0	3	175
924394ea337c54ff797fcffd3b4a3b06	Female	Normal	March 8, 2019	11.1	October 3, 2019	Wild type	0	0	3	209
62805f6c7ac699b74d48416d565f48bc	Male	Normal	March 11, 2019	7.9	October 4, 2019	Wild type	0	0	3	207
bbaf76efa39bd93b1b9ab51a8acae392	Male	Normal	March 12, 2019	10.5	October 4, 2019	Wild type	0	0	3	206
d1915af4e59633ef316d8ccc9ee87279	Male	Deficient	March 14, 2019	3.8	October 10, 2019	African A-	1	1	1	210
df671ba52a854bf791bb656f4a6d39b3	Male	Normal	March 19, 2019	7.6	October 2, 2019	Wild type	0	0	3	197
fd80d9f7d9f7e4307d3ead49c91ce07d	Female	Normal	March 19, 2019	6.7	October 3, 2019	Wild type	0	0	3	198
e995f11b033ad9b1c640ad0d4d129f01	Female	Normal	March 23, 2019	7.9	October 4, 2019	Wild type	0	0	3	195
38b5c832b2376c7b726a7fa914250a84	Female	Normal	March 25, 2019	10	October 2, 2019	Wild type	0	0	3	191
437f31e76d54f763bf222dff5aa18f1b	Female	Normal	October 7, 2019	15.9	October 9, 2019	Wild type	0	0	3	2
2eb3cbaef72d00c5b35da09de125854b	Female	Normal	October 7, 2019	8.8	October 8, 2019	Wild type	0	0	3	1
edc32df60d832d9c56f5aca61219b64c	Female	Normal	October 7, 2019	11.2	October 7, 2019	Wild type	0	0	3	0
4333147d56704b3eb0a8a538d1b1d392	Female	Normal	October 7, 2019	8.6	October 7, 2019	Wild type	0	0	3	0
514fd41bbded379fc0d286130570a8b4	Female	Normal	July 6, 2019	4.2	October 10, 2019	Wild type	0	0	2	96
b9b5688c4bc1d00c0efa588b68ed5f3b	Female	Normal	July 13, 2019	6.4	October 4, 2019	Wild type	0	0	3	83
6a57aeda4c107d4962a8f71fc6545c0e	Female	Normal	July 27, 2019	9	October 10, 2019	Wild type	0	0	3	75
db5552ded727192bd21def12afd20b04	Male	Deficient	September 16, 2019	9.9	October 2, 2019	Wild type	0	1	3	16
7153c23ecc3a1c49c34f38084e9d32b7	Female	Deficient	August 14, 2019	8.5	October 3, 2019	African A+	0	1	3	50
f5be97dab4bcc5618840aa484a5381a6	Male	Normal	August 15, 2019	15.4	October 9, 2019	Wild type	0	0	3	55
699475bd34da52086ab33f63530f3767	Female	Normal	August 26, 2019	8.7	October 2, 2019	Wild type	0	0	3	37
5933375361a847aecc62097a3c68ed2f	Male	Normal	September 11, 2019	10.1	October 9, 2019	Wild type	0	0	3	28
e8cd36a0af2e5178314f34cc426bb50e	Male	Deficient	October 2, 2019	10.1	October 8, 2019	Wild type	0	1	3	6
6d9739e50c0c587386e8f6b0cd965b3f	Female	Normal	October 3, 2019	10.6	October 10, 2019	Wild type	0	0	3	7
788f01d1caac438b0b7683a5763cb0e0	Male	Normal	August 24, 2019	7.8	October 4, 2019	Wild type	0	0	3	41
d1bbbe0c6aee19824d4e0b7f2e0e00aa	Male	Normal	September 5, 2019	8.1	October 7, 2019	Wild type	0	0	3	32
95402ec4be9023f921fd8399ebd5455f	Male	Normal	September 6, 2019	10.9	October 7, 2019	Wild type	0	0	3	31
61d4d8be7e4260b65311d219abb507f3	Female	Deficient	September 12, 2019	18.3	October 8, 2019	Wild type	0	1	3	26
8bae2b1e3cd4b88c7f7453535fd1a66a	Male	Normal	October 3, 2019	7.7	October 8, 2019	Wild type	0	0	3	5
35b6e3ed2005f667241dd8cbc4929a24	Female	Normal	October 3, 2019	8.3	October 8, 2019	Wild type	0	0	3	5
3b81357d34c22d571e8b8e90179471bd	Male	Deficient	October 4, 2019	11.3	October 10, 2019	Wild type	0	1	3	6
4ac1b6f0e2464cec6abdf4fe5ff5c53a	Female	Deficient	October 4, 2019	9.3	October 8, 2019	Wild type	0	1	3	4
4dc3d623a760aa622885b6c7449ed615	Male	Deficient	October 4, 2019	7.4	October 8, 2019	Wild type	0	1	3	4
93c3bc16b70aacbd895ee2d6340f8881	Male	Normal	October 5, 2019	9.3	October 8, 2019	Wild type	0	0	3	3
2ad546cb641ef2bfb98dc44418b0470c	Male	Normal	October 5, 2019	6.5	October 8, 2019	African A+	0	0	3	3
b4a0793d5caf63ef669e7fbe67066369	Female	Normal	October 5, 2019	11.7	October 8, 2019	Wild type	0	0	3	3
1eb7501839b65d4f25323dc7f4895675	Female	Normal	October 5, 2019	7.7	October 8, 2019	Wild type	0	0	3	3
254b24bef2e1d0074bd8510270f809ce	Male	Normal	October 6, 2019	6.9	October 8, 2019	Wild type	0	0	3	2
62621ec033dbc3d251deafeba85f73f1	Male	Normal	October 6, 2019	5.8	October 8, 2019	Wild type	0	0	2	2
ef6f0d3dc8ebada93361d77186cce004	Male	Normal	October 6, 2019	10.2	October 9, 2019	Wild type	0	0	3	3
ac9ad8b7329655f69e0e3ef140e27e49	Male	Normal	October 7, 2019	10.5	October 7, 2019	Wild type	0	0	3	0
7831f619a4656a1ba6fbab6bf46822da	Male	Deficient	June 30, 2019	2.8	October 3, 2019	African A-	1	1	1	95
c9bab6becdaabfb6d1c5de90408fccf7	Male	Normal	July 4, 2019	8.1	October 3, 2019	Wild type	0	0	3	91
39dbd63d8c70b19d04ee6e8d5ae1859f	Female	Deficient	July 9, 2019	8.2	October 2, 2019	Wild type	0	1	3	85
6f04c96dbf58dd9e8749d4152b1482bc	Female	Deficient	July 16, 2019	10.4	October 10, 2019	Wild type	0	1	3	86
25b1a4a236241f3a75b279856216393c	Male	Normal	July 17, 2019	8.6	October 8, 2019	Wild type	0	0	3	83
fd3b4977057ec4713d7c3f119b0185f7	Male	Normal	July 31, 2019	9.4	October 7, 2019	Wild type	0	0	3	68
af6f32ee21643f079de87f24f1ba0051	Male	Deficient	July 18, 2019	8.5	October 2, 2019	Wild type	0	1	3	76
2dd8332033dd022f2780e773dd3758d6	Male	Deficient	June 5, 2019	8.1	October 8, 2019	Wild type	0	1	3	125
e864f87c30bca391d2dc2a946a7ed6a2	Male	Normal	June 11, 2019	6.4	October 8, 2019	Wild type	0	0	3	119
1997da3245319df0d7498a20e0290f5c	Female	Deficient	April 16, 2019	9	October 3, 2019	Wild type	0	1	3	170
429abb274b559c31056f4e29319407d1	Female	Deficient	June 17, 2019	6.5	October 3, 2019	Wild type	0	1	3	108
874cca763f84696c3e64e1a5f8c43d0a	Female	Deficient	June 18, 2019	6.6	October 3, 2019	Wild type	0	1	3	107
